# Supplementary material for: PhenoMeter: A Metabolome Database Search Tool Using Statistical Similarity Matching of Metabolic Phenotypes for High-Confidence Detection of Functional Links
Source: Front Bioeng Biotechnol. 2015 Jul 29;3:106. doi: 10.3389/fbioe.2015.00106 (PMC4518198; doi:10.3389/fbioe.2015.00106)
Supplement: Table S2 — Table of coordinates for known photorespiratory genes used to detect SNPs in known photorespiratory genes in sequenced mutants. [file table_2.xlsx]

## Sheet: Sheet1
Supplementary Table S2 - Gene loci encoding known photorespiratory enzymes that were searched for SNPs. Note that regions upstream of the start coordinates were also searched for SNPs.
Enzyme	Arabidopsis gene name	Arabidopsis Gene Identifier	Chromosome Number	Start Coordinate	End Coordinate	Protein length
Catalase	CAT2	At4g35090	Chr4	16700596	16703325	492
Chloroplast envelope transporters	DiT2.1	At5g64290	Chr5	25714178	25716758	563
Chloroplast envelope transporters	DiT1	At5g12860	Chr5	4059686	4061950	557
Chloroplast envelope transporters	DiT2.2	At5g64280	Chr5	25711069	25713473	549
Chloroplast glycolate transporter	PLGG1	At1g32080	Chr1	11537342	11539800	512
Glutamate synthase (Fd-GOGAT)	GLU1	At5g04140	Chr5	1130031	1138438	1648
Glutamate:glyoxylate aminotransferase	GGT1 (AOAT1)	At1g23310	Chr1	8268404	8271933	481
Glutamate:glyoxylate aminotransferase	GGT2 (AOAT1)	At1g70580	Chr1	26612632	26616069	481
Glutamine synthetase	GS2	At5g35630	Chr5	13830429	13833451	430
Glycerate kinase	GLYK	At1g80380	Chr1	30217219	30220004	456
Glycine decarboxylase	GLDP2	At2g26080	Chr2	11109003	11113828	1044
Glycine decarboxylase	GLDP1	At4g33010	Chr4	15926670	15931332	1037
Glycine decarboxylase	GDCT	At1g11860	Chr1	4001113	4003442	408
Glycine decarboxylase	GDCH2	At1g32470	Chr1	11739304	11740361	166
Glycine decarboxylase	GDCH1	At2g35370	Chr2	14891102	14892218	165
Glycine transporter-like	Bou	At5g46800	Chr5	18988631	18990772	300
Glycolate oxidase GO	GOX2	At3g14415	Chr3	4818298	4821006	373
Glycolate oxidase GO	GOX1	At3g14420	Chr3	4821523	4824178	367
Hydroxypyruvate reductase	pHPR1	At1g68010	Chr1	25493196	25495783	387
Hydroxypyruvate reductase	cHPR2	At1g79870	Chr1	30044746	30046027	313
Hydroxypyruvate reductase	cHPR3	At1g12550	Chr1	4274594	4275981	323
Malate dehydrogenase	pMDH1	At2g22780	Chr2	9689415	9692154	354
Malate dehydrogenase	pMDH2	At5g09660	Chr5	2993444	2995675	363
Phosphoglycolate phosphatase	PGLP1	At5g36700	Chr5	14421576	14424511	362
Serine hydroxymethyltransferase	SHM1	At4g37930	Chr4	17831731	17834927	517
Serine:glyoxylate aminotransferase	SGAT (AGT1)	At2g13360	Chr2	5539240	5541358	401
mitochondrial beta-ketoacyl (acyl carrier protein) synthase	mtKAS	At2g04540	Chr2	1581416	1584688	461
